# Supplementary material for: Climate change and anthropogenic activities shrink the range and dispersal of an endangered primate in Sichuan Province, China
Source: Environ Sci Pollut Res Int. 2023 Nov 18;30(58):122921–33. doi: 10.1007/s11356-023-31033-2 (PMC10724096; doi:10.1007/s11356-023-31033-2)
Supplement: Supplementary file 1 — Supplementary file1 (XLSX 20 KB) [file 11356_2023_31033_MOESM1_ESM.xlsx]

## Sheet: presence
Species	X	Y	Data source
golden snub-nosed monkey	103.595	31.1652	Transect
golden snub-nosed monkey	103.717	31.229	Transect
golden snub-nosed monkey	103.748	31.2534	Transect
golden snub-nosed monkey	103.204	30.7726	Transect
golden snub-nosed monkey	103.187	30.7738	Transect
golden snub-nosed monkey	103.185	30.7886	Transect
golden snub-nosed monkey	103.201	30.6972	Transect
golden snub-nosed monkey	103.151	30.7144	Transect
golden snub-nosed monkey	104.072	31.3519	Transect
golden snub-nosed monkey	103.912	31.3964	Transect
golden snub-nosed monkey	103.903	31.5338	Transect
golden snub-nosed monkey	104.253	32.6178	Transect
golden snub-nosed monkey	104.437	32.5672	History
golden snub-nosed monkey	104.446	32.1192	Transect
golden snub-nosed monkey	104.274	32.2153	Transect
golden snub-nosed monkey	104.151	32.3208	Transect
golden snub-nosed monkey	104.975	32.5436	Transect
golden snub-nosed monkey	103.918	32.5064	History
golden snub-nosed monkey	104.013	32.4502	History
golden snub-nosed monkey	103.972	32.5331	Transect
golden snub-nosed monkey	104.546	32.4917	Transect
golden snub-nosed monkey	104.716	32.5338	Transect
golden snub-nosed monkey	104.689	32.5189	Transect
golden snub-nosed monkey	103.869	31.9758	Transect
golden snub-nosed monkey	103.934	32.1056	Transect
golden snub-nosed monkey	104.052	32.0619	Transect
golden snub-nosed monkey	104.014	32.0956	Transect
golden snub-nosed monkey	104.111	32.1025	Transect
golden snub-nosed monkey	104.092	32.0502	Transect
golden snub-nosed monkey	104.207	31.7403	Transect
golden snub-nosed monkey	104.235	31.7517	Transect
golden snub-nosed monkey	104.291	31.7514	Transect
golden snub-nosed monkey	105.432	32.9244	Transect
golden snub-nosed monkey	105.471	32.868	Transect
golden snub-nosed monkey	105.483	32.9094	Transect
golden snub-nosed monkey	104.7	32.6327	Transect
golden snub-nosed monkey	105.033	32.6408	Transect
golden snub-nosed monkey	104.891	32.5589	Transect
golden snub-nosed monkey	102.979	30.5003	Transect
golden snub-nosed monkey	103.033	30.5361	Transect
golden snub-nosed monkey	102.511	30.095	Transect
golden snub-nosed monkey	102.878	30.6256	Transect
golden snub-nosed monkey	102.733	30.665	Transect
golden snub-nosed monkey	102.409	30.8606	Transect
golden snub-nosed monkey	102.681	30.6069	Transect
golden snub-nosed monkey	102.755	30.8044	Transect
golden snub-nosed monkey	102.507	29.8826	Transect
golden snub-nosed monkey	104.132	33.2967	Transect
golden snub-nosed monkey	104.072	33.327	Transect
golden snub-nosed monkey	104.269	32.9342	Transect
golden snub-nosed monkey	103.156	30.9969	Transect
golden snub-nosed monkey	103.24	31.0656	Transect
golden snub-nosed monkey	103.349	31.1592	Transect
golden snub-nosed monkey	103.192	31.0733	Transect
golden snub-nosed monkey	103.337	31.1744	Transect
golden snub-nosed monkey	103.554	31.1892	Transect
golden snub-nosed monkey	103.126	31.1492	Transect
golden snub-nosed monkey	103.089	32.2769	Transect
golden snub-nosed monkey	102.875	32.2531	Transect
golden snub-nosed monkey	103.897	32.3554	Transect
golden snub-nosed monkey	103.883	32.2402	Transect
golden snub-nosed monkey	104.203	32.2561	Transect
golden snub-nosed monkey	104.078	32.7463	Transect
golden snub-nosed monkey	104.009	31.6986	Transect
golden snub-nosed monkey	104.164	31.7331	Transect
golden snub-nosed monkey	103.906	31.8614	Transect
golden snub-nosed monkey	102.781	31.0722	Transect
golden snub-nosed monkey	102.699	31.0254	Transect
golden snub-nosed monkey	102.611	31.0486	Transect
golden snub-nosed monkey	103.269	31.4372	Transect
golden snub-nosed monkey	103.313	31.4364	Transect
golden snub-nosed monkey	102.336	29.7788	Transect
golden snub-nosed monkey	102.366	30.6283	Transect
golden snub-nosed monkey	102.451	30.6589	Transect
golden snub-nosed monkey	104.819	32.6539	Transect
golden snub-nosed monkey	104.847	32.5911	Transect
golden snub-nosed monkey	104.859	32.6103	Transect
golden snub-nosed monkey	104.86	32.5738	Transect
golden snub-nosed monkey	104.83	32.6427	Transect
golden snub-nosed monkey	104.838	32.6007	Transect
golden snub-nosed monkey	104.828	32.6045	Transect
golden snub-nosed monkey	104.827	32.6185	Transect
golden snub-nosed monkey	104.819	32.629	Transect
golden snub-nosed monkey	104.793	32.6478	Transect
golden snub-nosed monkey	104.795	32.6217	Transect
golden snub-nosed monkey	104.787	32.6068	Transect
golden snub-nosed monkey	104.787	32.6281	Transect
golden snub-nosed monkey	104.816	32.5844	Transect
golden snub-nosed monkey	104.741	32.6051	Transect
golden snub-nosed monkey	104.65	32.5412	Transect
golden snub-nosed monkey	104.571	32.4316	Transect
golden snub-nosed monkey	104.988	32.5844	Transect
golden snub-nosed monkey	104.855	32.5401	Transect
golden snub-nosed monkey	104.78	32.5938	Transect
golden snub-nosed monkey	104.794	32.588	Transect
golden snub-nosed monkey	104.803	32.648	Transect
golden snub-nosed monkey	104.794	32.588	Transect
golden snub-nosed monkey	104.809	32.6377	Transect
golden snub-nosed monkey	104.809	32.6377	Transect
golden snub-nosed monkey	104.836	32.6289	Transect
golden snub-nosed monkey	104.754	32.5903	Transect
golden snub-nosed monkey	104.777	32.5778	Transect
golden snub-nosed monkey	104.788	32.5694	Transect
golden snub-nosed monkey	104.766	32.5734	Transect
golden snub-nosed monkey	104.764	32.585	Transect
golden snub-nosed monkey	104.846	32.6199	Transect
golden snub-nosed monkey	104.728	32.5927	Transect
golden snub-nosed monkey	104.739	32.5884	History
golden snub-nosed monkey	104.752	32.5766	Transect
golden snub-nosed monkey	104.835	32.5738	Transect
golden snub-nosed monkey	104.836	32.5738	Transect
golden snub-nosed monkey	104.572	32.5765	Transect
golden snub-nosed monkey	104.828	32.5885	Transect
golden snub-nosed monkey	104.77	32.6172	Transect
golden snub-nosed monkey	104.804	32.6248	Transect
golden snub-nosed monkey	104.859	32.6194	Transect
golden snub-nosed monkey	104.819	32.64	Transect
golden snub-nosed monkey	104.776	32.6051	Transect
golden snub-nosed monkey	104.489	32.3824	Transect
golden snub-nosed monkey	104.726	32.5742	Transect
golden snub-nosed monkey	104.748	32.5627	Transect
golden snub-nosed monkey	104.726	32.6122	Transect
golden snub-nosed monkey	104.496	32.3816	History
golden snub-nosed monkey	104.756	32.5409	History
golden snub-nosed monkey	103.41	31.1314	History
golden snub-nosed monkey	103.692	31.2014	History
golden snub-nosed monkey	103.692	31.2014	Transect
golden snub-nosed monkey	103.685	31.2176	Transect
golden snub-nosed monkey	103.678	31.2262	Transect
golden snub-nosed monkey	103.678	31.2262	Transect
golden snub-nosed monkey	103.717	31.2464	Transect
golden snub-nosed monkey	103.717	31.2464	Transect
golden snub-nosed monkey	103.748	31.2534	Transect
golden snub-nosed monkey	103.707	31.2591	Transect
golden snub-nosed monkey	103.707	31.2591	Transect
golden snub-nosed monkey	103.707	31.2591	Transect
golden snub-nosed monkey	103.707	31.2591	Transect
golden snub-nosed monkey	103.707	31.2591	Transect
golden snub-nosed monkey	103.732	31.2641	Transect
golden snub-nosed monkey	103.732	31.2641	Transect
golden snub-nosed monkey	103.732	31.2641	Transect
golden snub-nosed monkey	103.72	31.2691	Transect
golden snub-nosed monkey	103.72	31.2691	Transect
golden snub-nosed monkey	103.72	31.2691	Transect
golden snub-nosed monkey	102.878	30.6254	Transect
golden snub-nosed monkey	102.733	30.6649	Transect
golden snub-nosed monkey	103.409	30.8605	Transect
golden snub-nosed monkey	102.968	30.5509	Transect
golden snub-nosed monkey	102.692	30.5528	Transect
golden snub-nosed monkey	102.681	30.607	Transect
golden snub-nosed monkey	102.853	30.608	Transect
golden snub-nosed monkey	102.755	30.8045	Transect
golden snub-nosed monkey	102.71	30.8791	Transect
golden snub-nosed monkey	102.709	30.9004	Transect
golden snub-nosed monkey	103.151	30.7147	Transect
golden snub-nosed monkey	102.985	31.3648	Transect
golden snub-nosed monkey	103.269	31.4372	Transect
golden snub-nosed monkey	103.313	31.4365	Transect
golden snub-nosed monkey	103.279	31.438	Transect
golden snub-nosed monkey	102.998	30.689	Transect
golden snub-nosed monkey	103.337	31.1745	Transect
golden snub-nosed monkey	103.206	31.3197	Transect
golden snub-nosed monkey	103.944	32.1056	Transect
golden snub-nosed monkey	104.03	32.0956	Transect
golden snub-nosed monkey	103.926	32.0431	Transect
golden snub-nosed monkey	103.869	31.9758	Transect
golden snub-nosed monkey	103.84	31.96	Transect
golden snub-nosed monkey	104.17	31.7566	Transect
golden snub-nosed monkey	104.207	31.7404	Transect
golden snub-nosed monkey	104.236	31.7315	Transect
golden snub-nosed monkey	104.235	31.7518	Transect
golden snub-nosed monkey	104.291	31.7515	Transect
golden snub-nosed monkey	104.284	31.7623	Transect
golden snub-nosed monkey	104.212	31.7643	Transect
golden snub-nosed monkey	104.225	32.2019	Transect
golden snub-nosed monkey	104.211	32.2002	Transect
golden snub-nosed monkey	104.187	32.1989	Transect
golden snub-nosed monkey	104.361	32.0945	Transect
golden snub-nosed monkey	104.335	32.0799	Transect
golden snub-nosed monkey	104.31	32.0766	Transect
golden snub-nosed monkey	104.033	32.0829	Transect
golden snub-nosed monkey	103.924	32.0809	Transect
golden snub-nosed monkey	104.436	32.0693	Transect
golden snub-nosed monkey	104.33	32.0566	Transect
golden snub-nosed monkey	104.266	32.0558	Transect
golden snub-nosed monkey	103.941	32.0477	Transect
golden snub-nosed monkey	104.247	31.775	Transect
golden snub-nosed monkey	104.238	31.767	Transect
golden snub-nosed monkey	104.17	31.757	Transect
golden snub-nosed monkey	103.674	31.3382	Transect
golden snub-nosed monkey	103.645	31.3232	History
golden snub-nosed monkey	103.69	31.3101	History
golden snub-nosed monkey	103.636	31.2828	History
golden snub-nosed monkey	103.609	31.2621	History
golden snub-nosed monkey	103.63	31.241	Transect
golden snub-nosed monkey	103.655	31.2147	History
golden snub-nosed monkey	103.68	31.1848	History
golden snub-nosed monkey	103.584	31.1694	History
golden snub-nosed monkey	104.181	32.9889	History
golden snub-nosed monkey	104.192	32.986	Transect
golden snub-nosed monkey	104.165	33.0228	Transect
golden snub-nosed monkey	104.09	33.2155	Transect
golden snub-nosed monkey	104.117	33.218	History
golden snub-nosed monkey	104.084	33.2338	History
golden snub-nosed monkey	104.056	33.2395	History
golden snub-nosed monkey	104.137	33.2342	History
golden snub-nosed monkey	104.137	33.2513	History
golden snub-nosed monkey	104.053	33.2623	History
golden snub-nosed monkey	104.278	32.9808	History
golden snub-nosed monkey	104.009	31.6987	History
golden snub-nosed monkey	104.022	31.7079	History
golden snub-nosed monkey	104.147	31.7376	History
golden snub-nosed monkey	104.164	31.7329	History
golden snub-nosed monkey	103.773	31.8471	History
golden snub-nosed monkey	103.89	31.854	Transect
golden snub-nosed monkey	103.935	31.8489	Transect
golden snub-nosed monkey	103.906	31.8614	Transect
golden snub-nosed monkey	103.857	31.9178	Transect
golden snub-nosed monkey	103.857	31.9178	Transect
golden snub-nosed monkey	104.052	31.4669	Transect
golden snub-nosed monkey	104.384	32.0801	Transect
golden snub-nosed monkey	104.455	32.0971	Transect
golden snub-nosed monkey	104.445	32.1193	Transect
golden snub-nosed monkey	104.274	32.2152	Transect
golden snub-nosed monkey	104.273	32.2479	Transect
golden snub-nosed monkey	104.31	32.2509	Transect
golden snub-nosed monkey	104.348	32.2563	Transect
golden snub-nosed monkey	104.37	32.2844	Transect
golden snub-nosed monkey	104.407	32.2893	Transect
golden snub-nosed monkey	104.151	32.3209	Transect
golden snub-nosed monkey	104.001	32.3182	Transect
golden snub-nosed monkey	104.007	32.3671	Transect
golden snub-nosed monkey	104.022	32.3648	Transect
golden snub-nosed monkey	104.021	32.4653	Transect
golden snub-nosed monkey	104.566	32.5117	Transect
golden snub-nosed monkey	103.975	32.5436	Transect
golden snub-nosed monkey	104.574	32.5602	Transect
golden snub-nosed monkey	104.402	32.5685	Transect
golden snub-nosed monkey	103.946	32.5814	Transect
golden snub-nosed monkey	104.629	32.5949	Transect
golden snub-nosed monkey	104.303	32.611	Transect
golden snub-nosed monkey	104.53	32.6291	Transect
golden snub-nosed monkey	104.53	32.6291	Transect
golden snub-nosed monkey	104.227	32.6635	Transect
golden snub-nosed monkey	104.402	32.6762	Transect
golden snub-nosed monkey	104.238	32.6798	Transect
golden snub-nosed monkey	104.175	32.7001	Transect
golden snub-nosed monkey	104.501	32.7031	Transect
golden snub-nosed monkey	104.227	32.7263	Transect
golden snub-nosed monkey	104.212	32.7394	Transect
golden snub-nosed monkey	104.226	32.7383	Transect
golden snub-nosed monkey	104.169	32.8002	Transect
golden snub-nosed monkey	104.328	32.8036	Transect
golden snub-nosed monkey	104.196	32.8575	Transect
golden snub-nosed monkey	104.878	32.52	Transect
golden snub-nosed monkey	104.888	32.5172	Transect
golden snub-nosed monkey	104.801	32.527	Transect
golden snub-nosed monkey	104.717	32.5601	Transect
golden snub-nosed monkey	104.781	32.5574	Transect
golden snub-nosed monkey	104.796	32.5574	Transect
golden snub-nosed monkey	104.662	32.5718	History
golden snub-nosed monkey	104.69	32.5655	Transect
golden snub-nosed monkey	104.709	32.5655	Transect
golden snub-nosed monkey	104.931	32.5776	Transect
golden snub-nosed monkey	104.711	32.5867	Transect
golden snub-nosed monkey	104.915	32.5961	Transect
golden snub-nosed monkey	104.963	32.5926	Transect
golden snub-nosed monkey	105.03	32.5942	Transect
golden snub-nosed monkey	104.628	32.6068	Transect
golden snub-nosed monkey	104.66	32.6082	Transect
golden snub-nosed monkey	104.816	32.6016	Transect
golden snub-nosed monkey	104.942	32.6012	Transect
golden snub-nosed monkey	104.622	32.6189	Transect
golden snub-nosed monkey	104.646	32.6159	Transect
golden snub-nosed monkey	104.709	32.6197	Transect
golden snub-nosed monkey	104.763	32.6313	Transect
golden snub-nosed monkey	104.763	32.6313	Transect
golden snub-nosed monkey	104.817	32.6138	Transect
golden snub-nosed monkey	104.977	32.618	Transect
golden snub-nosed monkey	105.057	32.6127	Transect
golden snub-nosed monkey	105.079	32.6184	Transect
golden snub-nosed monkey	104.657	32.6263	Transect
golden snub-nosed monkey	104.68	32.6392	Transect
golden snub-nosed monkey	104.642	32.639	Transect
golden snub-nosed monkey	104.694	32.6521	Transect
golden snub-nosed monkey	104.828	32.653	Transect
golden snub-nosed monkey	105.418	32.8986	Transect
golden snub-nosed monkey	105.428	32.8982	Transect
golden snub-nosed monkey	103.912	31.3965	Transect
golden snub-nosed monkey	103.912	31.3965	Transect
golden snub-nosed monkey	104.096	32.1336	Transect
golden snub-nosed monkey	103.997	32.1408	Transect
golden snub-nosed monkey	104.034	32.172	Transect
golden snub-nosed monkey	104.224	32.2227	Transect
golden snub-nosed monkey	103.977	32.2599	Transect
golden snub-nosed monkey	104.202	32.2776	Transect
golden snub-nosed monkey	103.554	31.1892	Transect
golden snub-nosed monkey	102.604	29.6921	Transect
golden snub-nosed monkey	103.163	31.1873	Transect
golden snub-nosed monkey	103.126	31.1492	Transect
golden snub-nosed monkey	103.076	31.1619	Transect
golden snub-nosed monkey	103.018	31.192	Transect
golden snub-nosed monkey	103.869	31.9758	Transect
golden snub-nosed monkey	103.874	31.991	Transect
golden snub-nosed monkey	103.823	31.974	Transect
golden snub-nosed monkey	103.885	32.0316	Transect
golden snub-nosed monkey	103.926	32.0431	Transect
golden snub-nosed monkey	103.944	32.1056	Transect
golden snub-nosed monkey	103.959	32.1138	Transect
golden snub-nosed monkey	103.932	32.1234	Transect
golden snub-nosed monkey	104.028	32.049	Transect
golden snub-nosed monkey	104.052	32.0618	Transect
golden snub-nosed monkey	104.03	32.0956	Transect
golden snub-nosed monkey	104.014	32.0956	Transect
golden snub-nosed monkey	103.993	31.9781	Transect
golden snub-nosed monkey	103.592	31.1422	Transect
golden snub-nosed monkey	103.665	31.2806	Transect
golden snub-nosed monkey	103.658	31.2438	Transect
golden snub-nosed monkey	103.633	31.2228	Transect
golden snub-nosed monkey	104.129	33.242	Transect
golden snub-nosed monkey	104.106	33.3123	History
golden snub-nosed monkey	104.128	33.2326	History
golden snub-nosed monkey	104.117	33.2302	History
golden snub-nosed monkey	104.128	33.2248	History
golden snub-nosed monkey	104.111	32.9647	History
golden snub-nosed monkey	103.986	33.2218	Transect
golden snub-nosed monkey	103.972	33.2271	Transect
golden snub-nosed monkey	104.003	33.217	Transect
golden snub-nosed monkey	103.57	31.1563	Transect
golden snub-nosed monkey	103.581	31.1543	Transect
golden snub-nosed monkey	103.643	31.2619	Transect
golden snub-nosed monkey	103.623	31.2704	Transect
golden snub-nosed monkey	103.66	31.2347	Transect
golden snub-nosed monkey	104.156	33.3076	Transect
golden snub-nosed monkey	104.142	32.9265	Transect
golden snub-nosed monkey	104.141	32.9245	Transect
golden snub-nosed monkey	102.916	30.6865	Transect
golden snub-nosed monkey	102.79	30.7247	Transect
golden snub-nosed monkey	102.709	30.7803	Transect
golden snub-nosed monkey	102.676	30.7562	Transect
golden snub-nosed monkey	102.763	30.5307	Transect
golden snub-nosed monkey	102.558	30.7114	Transect
golden snub-nosed monkey	102.588	30.4723	Transect
golden snub-nosed monkey	102.527	30.4328	Transect
golden snub-nosed monkey	102.668	30.3023	Transect
golden snub-nosed monkey	104.157	33.235	Transect
golden snub-nosed monkey	104.146	33.227	Transect
golden snub-nosed monkey	104.081	33.1471	Transect
golden snub-nosed monkey	104.156	33.244	Transect
golden snub-nosed monkey	104.145	33.262	Transect
golden snub-nosed monkey	104.167	33.243	Transect
golden snub-nosed monkey	104.177	33.253	Transect
golden snub-nosed monkey	104.176	33.235	Transect
golden snub-nosed monkey	104.093	33.225	Transect
golden snub-nosed monkey	104.114	33.253	Transect
golden snub-nosed monkey	104.093	33.235	Transect
golden snub-nosed monkey	104.105	33.236	Transect
golden snub-nosed monkey	104.058	33.1572	Transect
golden snub-nosed monkey	104.103	33.253	Transect
golden snub-nosed monkey	104.093	33.244	Transect
golden snub-nosed monkey	104.089	33.253	Transect
golden snub-nosed monkey	104.136	33.217	Transect
golden snub-nosed monkey	104.102	33.225	Transect
golden snub-nosed monkey	104.099	33.3012	Transect
golden snub-nosed monkey	104.114	33.215	Transect
golden snub-nosed monkey	104.098	33.3272	Transect
golden snub-nosed monkey	104.061	33.1941	Transect
golden snub-nosed monkey	104.104	33.217	Transect
golden snub-nosed monkey	104.021	33.2002	Transect
golden snub-nosed monkey	104.113	33.316	Transect
golden snub-nosed monkey	104.035	33.2081	Transect
golden snub-nosed monkey	104.122	33.307	Transect
golden snub-nosed monkey	104.082	33.308	Transect
golden snub-nosed monkey	104.05	33.1847	Transect
golden snub-nosed monkey	104.081	33.325	Transect
golden snub-nosed monkey	104.083	33.334	Transect
golden snub-nosed monkey	104.092	33.317	Transect
golden snub-nosed monkey	104.122	33.2513	Transect
golden snub-nosed monkey	104.102	33.289	Transect
golden snub-nosed monkey	104.13	33.2664	Transect
golden snub-nosed monkey	104.081	33.289	Transect
golden snub-nosed monkey	104.111	33.296	Transect
golden snub-nosed monkey	104.115	33.325	Transect
golden snub-nosed monkey	104.081	33.1659	Transect
golden snub-nosed monkey	104.114	33.335	Transect
golden snub-nosed monkey	102.096	30.582	Transect
golden snub-nosed monkey	102.806	32.255	Transect
